# Supplementary material for: Comparison of class 2 transposable elements at superfamily resolution reveals conserved and distinct features in cereal grass genomes
Source: BMC Genomics. 2013 Jan 31;14:71. doi: 10.1186/1471-2164-14-71 (PMC3579700; doi:10.1186/1471-2164-14-71)
Supplement: Additional file 1 — Summary of Class 2 transposable elements from five superfamilies in four sequenced grass genomes. [file 1471-2164-14-71-S1.xlsx]

## Sheet: Table S1
Species	Superfamily	# cTEs (b)	Noncoding elements (a)
			nTE Type	# consensus (c)	# nTEs (d)(e)	# nTE / # cTEs	Total length (Mb)	% of genome
Brachypodium (270.8 Mb)	CACTA	491	MITE	1	81.5	0.314664	0.02	0.01
			Non-MITE	1	73		0.06	0.02
	hAT	176	MITE	22	2518.5	24.7812	0.57	0.21
			Non-MITE	51	1843		0.75	0.28
	Mutator	494	MITE	22	4335.5	14.7915	1.38	0.51
			Non-MITE	51	2971.5		1.32	0.49
	PIF/Harbinger	296	Tourist (c)	39	7769	29.8243	2.24	0.83
			Non-MITE	24	1059		0.38	0.14
	Tc1/mariner	36	Stowaway (c)	48	31395	890.417	4.33	1.6
			Non-MITE	29	660		0.14	0.05
Subtotal		1493		288	52706		11.2	4.14
Rice (372.8 Mb)	CACTA	1705	MITE	0	0	1.85455	0	0
			Non-MITE	12	3162		2.39	0.64
	hAT	277	MITE	49	6772.5	37.0289	2.02	0.54
			Non-MITE	74	3484.5		1.88	0.5
	Mutator	697	MITE	68	13557.5	36.5165	4.49	1.2
			Non-MITE	104	11894.5		7.03	1.88
	PIF/Harbinger	205	Tourist	86	41906.5	214.705	11.72	3.14
			Non-MITE	47	2108		0.87	0.23
	Tc1/mariner	45	Stowaway	77	42073	943.767	9.1	2.44
			Non-MITE	20	396.5		0.11	0.03
Subtotal		2929		537	125355		39.6	10.6
Sorghum (697.6 Mb)	CACTA	2996	MITE	2	1158.5	1.12366	0.4	0.06
			Non-MITE	8	2208		3.3	0.47
	hAT	526	MITE	50	6899	21.9135	2.06	0.3
			Non-MITE	109	4627.5		2.43	0.35
	Mutator	401	MITE	12	1508.5	13.8928	0.5	0.07
			Non-MITE	46	4062.5		3.38	0.49
	PIF/Harbinger	377	Tourist	92	73676	210.252	19.01	2.72
			Non-MITE	135	5589		2.91	0.42
	Tc1/mariner	57	Stowaway	38	21879.5	398.132	5.51	0.79
			Non-MITE	31	814		0.27	0.04
Subtotal		4357		523	122422		39.78	5.71
Maize (2061.0 Mb)	CACTA	4288	MITE	4	4397.5	1.80329	2.9	0.14
			Non-MITE	12	3335		3.33	0.16
	hAT	1556	MITEs	92	21830.5	24.9287	8.57	0.42
			Non-MITE	216	16958.5		11.89	0.58
	Mutator	1133	MITEs	35	4827.5	7.35613	1.08	0.05
			Non-MITE	52	3507		1.72	0.08
	PIF/Harbinger	1470	Tourist	260	81580	59.3578	18.89	0.92
			Non-MITE	155	5676		2.84	0.14
	Tc1/mariner	47	Stowaway	39	16988.5	365.649	3.06	0.15
			Non-MITE	10	197		0.06	0
Subtotal		8494		875	159298		54.34	2.64
(a) Only elements shorter than 2kb are included.
(b) Copies of conserved regions of transposase genes that may not be full length cTEs.
(c) Curated class 2 noncoding TE consensus sequences generated by MITE-Hunter.
(d) Total number of MITEs is the sum of double-ended copies (each counted as one) and copies with one end
(each counted as one half). Fragments without ends are not included.
(e) MITEs are defined in this study as shorter than 600 bp with at least 25 full-length copies or 10 almost identical
full-length copies (identity >= 99%).
(f) MITEs in the PIF/Harbinger superfamily are called Tourist.
(g) MITEs in the Tc1/mariner superfamily are called Stowaway.
