# Supplementary material for: Comparison of class 2 transposable elements at superfamily resolution reveals conserved and distinct features in cereal grass genomes
Source: BMC Genomics. 2013 Jan 31;14:71. doi: 10.1186/1471-2164-14-71 (PMC3579700; doi:10.1186/1471-2164-14-71)
Supplement: Additional file 3 — Total length of nTEs from each superfamily genome-wide, intergenic and in four genic compartments. [file 1471-2164-14-71-S3.xlsx]

## Sheet: Sheet1
Species	Superfamily	Genome(a)			5' flanking 1kb			Exon			Intron			3' flanking 1kb			Intergenic region(b)
Brachypodium	CACTA	79951	0.0003	0.0071363	6042	0.000275273	0.00368015	0	0	0	4561	0.000107113	0.00241643	5651	0.0003	0.00380873	63697	0.00023901	0.0103204
	hAT	1325257	0.0049	0.11829	198869	0.00906046	0.12113	4083	0.000122875	0.220227	190939	0.00448412	0.10116	147803	0.0078	0.0996182	783563	0.00289714	0.126956
	Mutator	2699217	0.01	0.240928	377761	0.0172108	0.230092	7667	0.000230733	0.413538	350475	0.00823075	0.185683	344880	0.0183	0.232447	1618434	0.00599594	0.262225
	PIF/Harbinger	2624466	0.0097	0.234256	451918	0.0205894	0.275261	5361	0.000161336	0.289159	310863	0.00730048	0.164696	357816	0.019	0.241165	1498508	0.00553847	0.242794
	Tc1/mariner	4474541	0.0165	0.39939	607191	0.0276636	0.369837	1429	4.30048e-05	0.0770766	1030656	0.0242045	0.546045	627545	0.0332	0.422961	2207720	0.00814103	0.357704
	Total	11203432	0.0414	1	1641781	0.0747995	1	18540	0.000557948	1	1887494	0.0443269	1	1483695	0.0786	1	6171922	0.0228116	1
Rice	CACTA	2389707	0.0064	0.0601562	91156	0.00341491	0.0165674	4515	0.0001	0.0374938	61302	0.0015	0.0217404	120828	0.005	0.0288095	2111906	0.00565601	0.0779626
	hAT	3895805	0.0105	0.0980693	453990	0.0170075	0.0825115	11921	0.0004	0.0989952	241042	0.0061	0.0854843	378730	0.0156	0.0903021	2810122	0.00757386	0.103738
	Mutator	11641446	0.0312	0.293051	1782807	0.066788	0.32402	83398	0.0026	0.692559	715804	0.018	0.253856	1255074	0.0518	0.299252	7804363	0.0209163	0.288104
	PIF/Harbinger	12589423	0.0338	0.316914	1977055	0.074065	0.359324	14911	0.0005	0.123825	774397	0.0195	0.274636	1393364	0.0576	0.332225	8429696	0.022632	0.311189
	Tc1/mariner	9208626	0.0247	0.231809	1197136	0.0448475	0.217576	5675	0.0002	0.0471267	1027177	0.0258	0.364283	1046035	0.0432	0.24941	5932603	0.0159128	0.219007
	Total	39725007	0.1066	1	5502144	0.206123	1	120420	0.0038	1	2819722	0.0709	1	4194031	0.1732	1	27088690	0.072691	1
Sorghum	CACTA	3706004	0.0053	0.0931733	89836	0.00358692	0.0187657	2074	0.0001	0.0734003	96565	0.0021	0.0359601	131013	0.0057	0.0379657	3386516	0.0048431	0.117491
	hAT	4491778	0.0064	0.112929	404365	0.0161453	0.084467	5980	0.0002	0.211636	419362	0.0091	0.156167	348874	0.0153	0.101099	3313197	0.00472073	0.114947
	Mutator	3882999	0.0056	0.0976232	444922	0.0177646	0.0929389	5416	0.0002	0.191676	249802	0.0054	0.0930243	295715	0.0129	0.085694	2887144	0.00416379	0.100166
	PIF/Harbinger	21912986	0.0314	0.550918	3130100	0.124977	0.65384	12861	0.0004	0.45516	1227624	0.0267	0.457158	2061960	0.0901	0.597527	15480441	0.0221825	0.537073
	Tc1/mariner	5781610	0.0083	0.145357	718031	0.0286691	0.149988	1925	0.0001	0.0681271	691987	0.015	0.257691	613263	0.0268	0.177715	3756404	0.00539264	0.130323
	Total	39775377	0.057	1	4787254	0.191143	1	28256	0.001	1	2685340	0.0583	1	3450825	0.1508	1	28823702	0.0413028	1
Maize	CACTA	6233913	0.003	0.114711	246409	0.0083751	0.041663	777	0	0.0118786	87852	0.0014	0.0213414	298289	0.0108	0.0620368	5600586	0.00269522	0.142003
	hAT	20461632	0.01	0.376518	1915561	0.0651073	0.323884	34392	0.0009	0.525775	1457380	0.0238	0.354034	1392926	0.0502	0.289695	15661373	0.00765402	0.397095
	Mutator	2799491	0.0014	0.0515139	400309	0.0136059	0.0676845	8086	0.0002	0.123616	252572	0.0041	0.0613561	222825	0.008	0.0463422	1915699	0.000958024	0.0485726
	PIF/Harbinger	21734479	0.0106	0.39994	2990309	0.101636	0.505604	19623	0.0005	0.299991	1753182	0.0287	0.425892	2534682	0.0914	0.527152	14436683	0.00704083	0.366043
	Tc1/mariner	3114860	0.0015	0.0573171	361746	0.0122952	0.0611643	2534	0.0001	0.0387391	565511	0.0092	0.137377	359535	0.013	0.0747745	1825534	0.000879109	0.0462865
	Total	54344375	0.0265	1	5914334	0.20102	1	65412	0.0017	1	4116497	0.0672	1	4808257	0.1734	1	39439875	0.0192272	1
(a) For the genome and for each compartment, the number in the first column represents total nTE length.
The number in the second column is total nTE length divided by the compartment length.
The number in the third column is the total nTE length for that superfamily divided by the total nTE length for all superfamilies in that comparment.
(b) The intergenic region is defined as the genomeic region without exons, introns, 5' and 3' falnking 1Kb regions.
