# Supplementary material for: Comparison of class 2 transposable elements at superfamily resolution reveals conserved and distinct features in cereal grass genomes
Source: BMC Genomics. 2013 Jan 31;14:71. doi: 10.1186/1471-2164-14-71 (PMC3579700; doi:10.1186/1471-2164-14-71)
Supplement: Additional file 5 — Comparison of the expression of genes associated with different class 2 TE superfamily members vs. genes without class 2 TEs (control) (using microarray data). [file 1471-2164-14-71-S5.xlsx]

## Sheet: Sheet1
Geo series	GEO samples	Tissue	Control	CACTA		hAT		Mutator		PIF/Harbinger		Tc1/mariner
			# of genes	# of genes	P-value(a)	# of genes	P-value(b)(c)	# of genes	P-value	# of genes	P-value	# of genes	P-value
GSE15021 (rice)	GSM375557	seedling	1217	487	0.02531	2087	0.0003371	4897	0.0007149	5984	6.395e-14	5589	2.095e-08
	GSM375568				0.01146		0.0007905		0.001313		6.284e-14		7.13e-08
GSE15479 (rice)	GSM387470	seedling			0.04348		0.003472		0.00145		5.46e-13		1.675e-07
	GSM387599				0.03863		0.003264		0.001321		5.944e-13		1.587e-07
GSE20345 (rice)	GSM509700	caryopses			2.462e-08		0.8836		0.4482		4.433e-06		0.01482
	GSM509701				1.516e-08		0.8998		0.3906		3.909e-06		0.01283
	GSM509704				1.954e-08		0.9114		0.4411		2.755e-06		0.0104
GSE7951 (rice)	GSM195218	stigma	1044	451	7.865e-11	1885	0.3196	4339	0.368	5205	1.124e-08	4890	0.0004156
	GSM195221	ovary			2.699e-10		0.2531		0.1474		2.31e-10		0.0001167
	GSM195225	shoot			0.03191		0.0003798		0.001891		2.24e-13		3.324e-08
	GSM195226	root			5.29e-10		0.1606		0.271		4.362e-07		0.0001915
	GSM195228	embryo			2.041e-13		0.844		0.4247		4.982e-08		0.001192
	GSM195229	endosperm			7.826e-10		0.8343		0.6131		1.072e-05		0.005048
	GSM195230	5-day seed			1.722e-09		0.5546		0.29		1.011e-07		0.0006112
GSE23918 (maize)	GSM589757	leaf	1156	736	0.0001448	5715	2.2e-16	1874	8.216e-15	9136	2.2e-16	3605	2.22e-16
	GSM589755				0.0004045		2.2e-16		1.557e-13		4.441e-16		1.998e-15
	GSM589737	ear	1173	744	4.602e-09	5792	2.2e-16	1902	2.2e-16	9277	2.2e-16	3645	2.2e-16
	GSM589734				3.538e-08		2.2e-16		2.2e-16		2.2e-16		2.2e-16
(a) P-value in red indicates gene expression higher than the control group
(b) P-value in blue indicates gene expression lower than the control group
(c) P-value in black indicates no significant difference with the control group
