# Supplementary material for: Comparison of class 2 transposable elements at superfamily resolution reveals conserved and distinct features in cereal grass genomes
Source: BMC Genomics. 2013 Jan 31;14:71. doi: 10.1186/1471-2164-14-71 (PMC3579700; doi:10.1186/1471-2164-14-71)
Supplement: Additional file 6 — Comparison of the expression of genes associated with different class 2 TE superfamily members vs. genes without class 2 TEs (control) (using RNA-seq data). [file 1471-2164-14-71-S6.xlsx]

## Sheet: Sheet1
Study	Sample	Run	Organism	Control			CACTA				hAT				Mutator				PIF/Harbinger				Tc1/mariner
				# of genes	median coverage	# of genes with < 3 reads(c)	# of genes	median coverage	# of genes with < 3 read	P-value(a)	# of genes	median coverage	# of genes with < 3 read	P-value(b)	# of genes	median coverage	# of genes with < 3 read	P-value	# of genes	median coverage	# of genes with < 3 read	P-value	# of genes	median coverage	# of genes with < 3 read	P-value
ERP000096	ERS001451	ERR008664	Oryza sativa Japonica Group	1091	25	184 (16.9%)	456	20	98 (21.5%)	0.06077	1958	37	286 (14.6%)	0.0001127	4593	34	712 (15.5%)	0.001938	5631	46	685 (12.2%)	7.663e-13	5255	40	740 (14.1%)	1.091e-07
(a) P-value in red indicates gene expression higher than the control group
(b) P-value in black indicates no significant difference with the control group
(c) These reads are counted in the probe regions, which are used in microarray
